# Supplementary material for: Antibiofilm and Anti-Quorum-Sensing Activities of Novel Pyrazole and Pyrazolo[1,5-a]pyrimidine Derivatives as Carbonic Anhydrase I and II Inhibitors: Design, Synthesis, Radiosterilization, and Molecular Docking Studies
Source: Antibiotics (Basel). 2023 Jan 9;12(1):128. doi: 10.3390/antibiotics12010128 (PMC9854762; doi:10.3390/antibiotics12010128)
Supplement: Supplementary file 1 [file antibiotics-12-00128-s001.zip]

Archive with 1 entries (1 files):
- antibiotics-2104420-supplementary.pdf
